# Supplementary material for: Translocation, Rejection and Trapping of Polyampholytes
Source: Polymers (Basel). 2022 Feb 18;14(4):797. doi: 10.3390/polym14040797 (PMC8877523; doi:10.3390/polym14040797)
Supplement: Supplementary file 1 [file polymers-14-00797-s001.zip]

Archive with 1 entries (1 files):
- polymers-1586819-supplementary.pdf
